# Supplementary material for: Simulations on Simple Models of Connexin Hemichannels Indicate That Ca2+ Blocking Is Not a Pure Electrostatic Effect
Source: Membranes (Basel). 2021 May 20;11(5):372. doi: 10.3390/membranes11050372 (PMC8161212; doi:10.3390/membranes11050372)
Supplement: Supplementary file 1 [file membranes-11-00372-s001.zip]

Archive with 1 entries (1 files):
- membranes-1157868-supplementary.pdf
